# Supplementary material for: Integrated multi-omics analysis identifies ENY2 as a predictor of recurrence and a regulator of telomere maintenance in hepatocellular carcinoma
Source: Front Oncol. 2022 Aug 4;12:939948. doi: 10.3389/fonc.2022.939948 (PMC9386066; doi:10.3389/fonc.2022.939948)
Supplement: Supplementary file 3 [file Table_3.xlsx]

## Sheet: Table S3
coef	exp(coef)	se(coef)	z	Pr(>|z|)
GenderMale	-0.348934	0.70544	0.45252	-0.77109	0.440654
Age	0.00681681	1.00684	0.0124005	0.549719	0.582512
BCLC_stageA	16.7612	1.9024e+07	4011.4	0.00417839	0.996666
BCLC_stageB	16.5795	1.58626e+07	4011.4	0.00413309	0.996702
BCLC_stageC	17.9057	5.97527e+07	4011.4	0.00446371	0.996438
TNM_stageII	0.315771	1.37132	0.392973	0.803543	0.421661
TNM_stageIIIA	0.852262	2.34495	0.655769	1.29964	0.193725
TNM_stageIIIB	-0.433096	0.648498	1.25717	-0.3445	0.73047
TNM_stageIVA	-17.1802	3.45742e-08	9200.64	-0.00186728	0.99851
TNM_stageIVB	-18.445	9.75978e-09	25065.1	-0.000735884	0.999413
Scorelow	-0.907735	0.403437	0.319578	-2.84042	0.00450547
