# Supplementary material for: Integrated multi-omics analysis identifies ENY2 as a predictor of recurrence and a regulator of telomere maintenance in hepatocellular carcinoma
Source: Front Oncol. 2022 Aug 4;12:939948. doi: 10.3389/fonc.2022.939948 (PMC9386066; doi:10.3389/fonc.2022.939948)
Supplement: Supplementary file 4 [file Table_4.xlsx]

## Sheet: Table S4
gene1	gene2	pvalue	gene1_mean	gene2_mean
ENY2	GPAA1	1.06154e-18	0.985579	0.690181
ENY2	NDUFA4L2	4.84073e-43	0.985579	0.584176
ENY2	NEDD9	5.00765e-90	0.985579	0.325568
ENY2	NRP1	5.29021e-162	0.985579	0.12422
GPAA1	NDUFA4L2	1.51242e-15	0.690181	0.584176
GPAA1	NEDD9	1.6711e-37	0.690181	0.325568
GPAA1	NRP1	1.78567e-99	0.690181	0.12422
NDUFA4L2	NEDD9	0.00580862	0.584176	0.325568
NDUFA4L2	NRP1	7.65852e-27	0.584176	0.12422
NEDD9	NRP1	1.08964e-20	0.325568	0.12422
